# Supplementary material for: Dynamic Succession of Natural Microbes during the Ecolly Grape Growth under Extremely Simplified Eco-Cultivation
Source: Foods. 2024 May 18;13(10):1580. doi: 10.3390/foods13101580 (PMC11120413; doi:10.3390/foods13101580)
Supplement: Supplementary file 1 [file foods-13-01580-s001.zip]

Archive with 1 entries (1 files):
- foods-2944333-supplementary.pdf
